# Supplementary material for: Distributing tasks via multiple input pathways increases cellular survival in stress
Source: eLife. 2017 May 17;6:e21415. doi: 10.7554/eLife.21415 (PMC5464774; doi:10.7554/eLife.21415)
Supplement: Figure 5—source data 1. — Values for the zero-order gain and time-constants of the different components of the block diagram shown in Figure 5—figure supplement 1. DOI: http://dx.doi.org/10.7554/eLife.21415.013 [file elife-21415-fig5-data1.txt]

Parameter_name      Value   Process

$k_{fast}$          3.808       Fast pathway filter \\
$\tau_{fast}$       0.1250 min  Fast pathway filter\\
$k_{slow}$          3.26        Slow pathway filter\\
$\tau_{slow}$       0.633 min   Slow pathway filter \\
$\gamma_{deriv}$    0.2920      Fast pathway derivative gain \\
$k_{du}$            11.2572     Fast pathway derivative filter \\
$\tau_{du}$         7.00 min    Fast pathway derivative filter \\
$\gamma_{ind}$      7.07        Independent pathway \\
$\gamma_{int}$      5.12        Integral gain \\
$k_{gly}$           0.0621      Glycerol filter \\
$\tau_{gly}$        3.52 min    Glycerol filter \\
$k_{-fast}$         1.11        Pathways interaction\\
$\tau_{-fast}$      0.33 min    Pathways interaction \\
$k_{-slow}$         0.2462      Pathways interaction\\
$\tau_{-slow}$      0.077 min   Pathways interaction \\
